# Supplementary material for: Comparative transcriptomic analysis reveals differences in MADS‐box genes of different hypericum in Changbai Mountains
Source: Ecol Evol. 2023 Jun 13;13(6):e10196. doi: 10.1002/ece3.10196 (PMC10261973; doi:10.1002/ece3.10196)
Supplement: Supplementary file 2 — Table S1 [file ECE3-13-e10196-s001.xlsx]

## Sheet: Sheet1
Genes	Primer sequences(5'-3')
HaSVP	F: GCTCTCATCGTGTTCTCTTCCACTG
	R: TGTGATCCTCAACCAACTGCAACTC
HlSVP	F: ATGGGCGACTAAAGCAGCAAGTG
	R: GACTCCGACGACTGTCCTTCCTC
HaFULa	F: AACAAGCAGGCAAGTGACCTTCTC
	R: CAAGGCAACATCAGCTTCACAAAGG
HlFULa	F: CGAGGAGAACACGAAGACGATGG
	R: GAGCTGGCATTGGTGGTGGTG
HaFULb	F: GAAGAGGAGGTCGGGTTTGTTGAAG
	R: TCGGAGAGCTTGCCCTTGGAG
HlFULb	F: AGGAGAAGGAGAAGGCGATGGTG
	R: GCGGTGGCTGTGTGAGTGTTAC
HaAGL12	F: CTGTTCTATGTGACGCCGAGATTGG
	R: GCCCTGGCATGGTTCCTTTAGTG
HlAGL12	F: GCCCTGGCATGGTTCCTTTAGTG
	R: ATACCAATCTCGGCGTCACAAAGG
GAPDH	F: AGGCCTCCCACCTCCTCAAG
	R: GGTTGACAGGGTTGCGGTCA
